# Supplementary material for: Flexible and Multifunctional Composites with Highly Strain Sensing and Impact Resistance Properties
Source: Polymers (Basel). 2024 May 30;16(11):1544. doi: 10.3390/polym16111544 (PMC11174733; doi:10.3390/polym16111544)
Supplement: Supplementary file 1 [file polymers-16-01544-s001.zip]

Archive with 1 entries (1 files):
- polymers-2976579-SI.pdf
